# Supplementary material for: Concomitant pulmonary and hepatic toxicity secondary to nitrofurantoin: a case report
Source: J Med Case Rep. 2007 Aug 1;1:59. doi: 10.1186/1752-1947-1-59 (PMC2000883; doi:10.1186/1752-1947-1-59)
Supplement: Additional file 1 — Serial liver function tests, before, at and after admission to hospital. This file shows a graphical representation of liver function tests throughout this patients' management. [file 1752-1947-1-59-S1.xls]

## Sheet: Sheet1
LFTs (Normal Range)	Day -12	Day 0: Admission	Day 24
Total Protein g/L (64-83)	67	73	62
Albumin g/L (35-50)	37	37	38
Bilirubin mmol/L (1-20)	13	13	14
ALP U/L (25-130)	90	178	62
GGT U/L (5-50)	28	99	50
AST U/L (1-40)	425	631	30
ALT U/L (1-40)	527	825	33
